# Supplementary material for: A meta-analysis of systematic reviews and meta-analyses to evaluate the psychological consequences of COVID-19
Source: BMC Psychol. 2023 Sep 18;11:279. doi: 10.1186/s40359-023-01313-0 (PMC10506209; doi:10.1186/s40359-023-01313-0)
Supplement: Supplementary file 1 — Additional file 1. [file 40359_2023_1313_MOESM1_ESM.zip]

Archive with 10 entries (10 files):
- Anxiety.xls
- Depression.xls
- Distress.xls
- Fear.xls
- Insomnia.xls
- Obses.xls
- PTSD.xls
- PTSS.xls
- Sleep.xls
- Somatic.xls
