# Supplementary material for: A meta-analysis of systematic reviews and meta-analyses to evaluate the psychological consequences of COVID-19
Source: BMC Psychol. 2023 Sep 18;11:279. doi: 10.1186/s40359-023-01313-0 (PMC10506209; doi:10.1186/s40359-023-01313-0)
Supplement: Supplementary file 1 — Additional file 1. [file 40359_2023_1313_MOESM1_ESM.zip › Anxiety.xls]

## Sheet: Sheet1
Study Names	Event Rate	Sample Size	SubGroup If necessary	Select	SampleSize
Chen2020	0	206	ASI	TRUE	206
Huang2020b	0.356	2250	ASI	TRUE	2250
Lai2020	0.446	1257	ASI	TRUE	1257
Li2020b	0.55	66	ASI	TRUE	66
Li2020d	1	4369	ASI	TRUE	4369
Liu2020a	0.03	1097	ASI	TRUE	1097
Liu2020c	0.05	4679	ASI	TRUE	4679
Luo2020a	0.15	171	ASI	TRUE	171
Wu2020a	0.29	106	ASI	TRUE	106
Xiao2020a	0.37	180	ASI	TRUE	180
Xu2020b	0.36	42	ASI	TRUE	42
Yin2020	0.12	1266	ASI	TRUE	1266
Zhang2020a	0.13	927	ASI	TRUE	927
Zhang2020b	0.447	1563	ASI	TRUE	1563
Zhu2020b	0.24	5062	ASI	TRUE	5062
Wang2020	0.288	1738	ASI	TRUE	1738
Lei2020	0.083	1590	ASI	TRUE	1590
HuangY2020	0.351	7236	ASI	TRUE	7236
Zhang2020	0.196	205	ASI	TRUE	205
Li2020	0.856	3001	ASI	TRUE	3001
Mazza2020	0.18	2766	EUR	TRUE	2766
Roy2020	0.8	662	ASI	TRUE	662
Ozdin	0.451	343	ASI	TRUE	343
CaoW	0.25	7143	ASI	TRUE	7143
HuangJZ	0.23	230	ASI	TRUE	230
Kwok	0.65	1715	ASI	TRUE	1715
Lu	0.247	2299	ASI	TRUE	2299
Moghadasi	0.14	14	ASI	TRUE	14
Tan1	0.145	470	ASI	TRUE	470
WangY	0.06	600	ASI	TRUE	600
Xiao	0.59	180	ASI	TRUE	180
ZhangWR	0.1	2182	ASI	TRUE	2182
ZhenR	0.18	1050	ASI	TRUE	1050
LiY	0.192	977	ASI	TRUE	977
SunM	0.389	3111	ASI	TRUE	3111
WangC	0.288	1210	ASI	TRUE	1210
LiuX	0.158	569	ASI	TRUE	569
TianF	0.399	1060	ASI	TRUE	1060
GaoJ	0.226	4872	ASI	TRUE	4872
JiangW	0.674	1086	ASI	TRUE	1086
WangY1	0.533	4827	ASI	TRUE	4827
YangB	0.327	627	ASI	TRUE	627
LinG	0.163	804	ASI	TRUE	804
CaiH	0.286	22302	ASI	TRUE	22302
YangL	0.084	521	ASI	TRUE	521
ZhuX	0.439	6385	ASI	TRUE	6385
ZhuJ	0.084	1376	ASI	TRUE	1376
DengX	0.129	573	ASI	TRUE	573
LinL	0.396	3826	ASI	TRUE	3826
GuoL	0.119	8765	ASI	TRUE	8765
SongF	0.413	1078	ASI	TRUE	1078
WangM	0.369	1204	ASI	TRUE	1204
LinY	0.783	2446	ASI	TRUE	2446
CaoH	0.196	1500	ASI	TRUE	1500
HuoM	0.267	930	ASI	TRUE	930
ZhangJ	0.63	300	ASI	TRUE	300
SunQ	0.143	2709	ASI	TRUE	2709
HuangJ	0.134	6261	ASI	TRUE	6261
YangT	0.559	333	ASI	TRUE	333
DengW	0.481	480	ASI	TRUE	480
RenZ	0.071	6130	ASI	TRUE	6130
LinL1	0.185	5641	ASI	TRUE	5641
LiS	0.144	3001	ASI	TRUE	3001
GuoF	0.224	26717	ASI	TRUE	26717
YangY	0.074	3159	ASI	TRUE	3159
WangY2	0.245	1029	ASI	TRUE	1029
WuM	0.516	24789	ASI	TRUE	24789
LiuY	0.07	762	ASI	TRUE	762
YuY	0.165	3027	ASI	TRUE	3027
ZhuJ1	0.096	992	ASI	TRUE	992
FuW	0.275	1242	ASI	TRUE	1242
TanW	0.061	673	ASI	TRUE	673
JiangW1	0.975	60200	ASI	TRUE	60200
GuoY	0.254	2331	ASI	TRUE	2331
RanL	0.19	1770	ASI	TRUE	1770
FengZ	0.977	53427	ASI	TRUE	53427
XiaoJ	0.268	3075	ASI	TRUE	3075
ZhouY	0.142	211	ASI	TRUE	211
ShiL	0.316	56679	ASI	TRUE	56679
RenY	0.133	1172	ASI	TRUE	1172
YangS	0.123	2435	ASI	TRUE	2435
LiuZ	0.381	727	ASI	TRUE	727
LuoF	0.137	483	ASI	TRUE	483
SongL	0.141	709	ASI	TRUE	709
Hosseinzadeh	0.2	200	ASI	TRUE	200
Giusti	0.31	235	EUR	TRUE	235
Sandesh	0.955	112	ASI	TRUE	112
Si	0.14	863	ASI	TRUE	863
Cheng	0.14	534	ASI	TRUE	534
Hu	0.44	2014	ASI	TRUE	2014
Zhu	0.2	165	ASI	TRUE	165
Li1	0.77	176	ASI	TRUE	176
Wang1	0.678	1045	ASI	TRUE	1045
Azoulay1	0.5	1058	EUR	TRUE	1058
Elhadi	0.47	745	AFR	TRUE	745
Xiao1	0.54	705	ASI	TRUE	705
Azoulay2	0.46	1001	EUR	TRUE	1001
Wang2	0.2	1045	ASI	TRUE	1045
Chen1	0.28	252	AMR	TRUE	252
Naser	0.708	1163	ASI	TRUE	1163
PourAlizadeh	0.73	441	ASI	TRUE	441
Que	0.46	2285	ASI	TRUE	2285
Tu	0.4	100	ASI	TRUE	100
Wakowicz	0.64	441	EUR	TRUE	441
Zhao	0.45	972	ASI	TRUE	972
AlAteeq	0.51	502	ASI	TRUE	502
Civantos1	0.16	163	AMR	TRUE	163
Civantos2	0.479	349	AMR	TRUE	349
Xiong	0.41	231	ASI	TRUE	231
Ni	0.22	214	ASI	TRUE	214
Parsad	0.69	347	AMR	TRUE	347
Ahmed	0.19	1074	ASI	TRUE	1074
Du1	0.2	134	ASI	TRUE	134
Du2	0.21	134	ASI	TRUE	134
HaoF	0.11	185	ASI	TRUE	185
LiY1	0.16	3637	ASI	TRUE	3637
Liu	0.16	4679	ASI	TRUE	4679
Lu1	0.26	2042	ASI	TRUE	2042
Ni1	0.24	1577	ASI	TRUE	1577
Tan	0.04	122	ASI	TRUE	122
WangC1	0.29	1304	ASI	TRUE	1304
WangS	0.07	123	ASI	TRUE	123
Xie	0.19	1784	ASI	TRUE	1784
ZhangS	0.23	98	ASI	TRUE	98
ZhouJ	0.26	2065	ASI	TRUE	2065
ZhouS	0.1	8079	ASI	TRUE	8079
ZhuS	0.22	2279	ASI	TRUE	2279
AlRabiaah	0.05	174	ASI	TRUE	174
Chew	0.157	906	ASI	TRUE	906
lee	0.25	1237	AMR	TRUE	1237
Moghanibashi	0.19	10754	ASI	TRUE	10754
Ozamiz	0.19	976	EUR	TRUE	976
Rossi	0.2	18147	EUR	TRUE	18147
ZhangS1	0.18	240	AMR	TRUE	240
ZhangS2	0.21	252	AMR	TRUE	252
ZhangS3	0.14	521	ASI	TRUE	521
ZhangS4	0.28	304	ASI	TRUE	304
ZhangS5	0.44	139	ASI	TRUE	139
ZhangS6	0.12	655	ASI	TRUE	655
ZhangS7	0.16	629	ASI	TRUE	629
ZhangS8	0.16	220	AMR	TRUE	220
ZhangS9	0.28	304	ASI	TRUE	304
Xu	0.47	60	ASI	TRUE	60
Lu2	0.23	2242	ASI	TRUE	2242
Zhang2	0.13	927	ASI	TRUE	927
Kang	0.29	994	ASI	TRUE	994
Liang1	0.47	59	ASI	TRUE	59
Zhang3	0.45	1563	ASI	TRUE	1563
Kanagar	0.073	110	ASI	TRUE	110
Jo	0.043	253	ASI	TRUE	253
Zhang4	0.044	450	ASI	TRUE	450
Xia	0.167	126	ASI	TRUE	126
Park	0.2	115	ASI	TRUE	115
Mathur	0.195	200	ASI	TRUE	200
Yldrm	0.18	245	ASI	TRUE	245
Erdem	0.364	121	ASI	TRUE	121
Sui	0.142	339	ASI	TRUE	339
Almater	0.467	107	ASI	TRUE	107
Sun1	0.3	170	ASI	TRUE	170
Sun2	0.097	536	ASI	TRUE	536
Khoodoruth	0.417	127	ASI	TRUE	127
Teo	0.451	122	ASI	TRUE	122
Teng	0.141	398	ASI	TRUE	398
Uyaroglu	0.496	113	ASI	TRUE	113
Than	0.335	173	ASI	TRUE	173
Chew1	0.052	1146	ASI	TRUE	1146
Chatterjee	0.395	152	ASI	TRUE	152
Patel	0.199	302	ASI	TRUE	302
Kumar	0.277	224	ASI	TRUE	224
Yilmaz	0.258	240	ASI	TRUE	240
Pan	0.325	194	ASI	TRUE	194
Liu2	0.125	512	ASI	TRUE	512
Mi	0.066	1029	ASI	TRUE	1029
Apisarnthanarak	0.425	160	ASI	TRUE	160
Arshad	0.254	276	ASI	TRUE	276
Grover	0.514	144	ASI	TRUE	144
Shrestha	0.733	101	ASI	TRUE	101
Li2	0.356	225	ASI	TRUE	225
Li3	0.431	197	ASI	TRUE	197
Huang4	0.234	364	ASI	TRUE	364
Xing	0.285	309	ASI	TRUE	309
Xiong1	0.408	223	ASI	TRUE	223
Chen3	0.556	171	ASI	TRUE	171
Hasan	0.636	151	ASI	TRUE	151
suryavanshi	0.503	197	ASI	TRUE	197
Ning	0.163	612	ASI	TRUE	612
Calikan	0.355	290	ASI	TRUE	290
Cao	0.242	480	ASI	TRUE	480
Labrague	0.378	325	ASI	TRUE	325
Woon	0.316	399	ASI	TRUE	399
Barua	0.365	370	ASI	TRUE	370
Ruilin	0.773	176	ASI	TRUE	176
Setiawati	0.604	227	ASI	TRUE	227
He	0.357	403	ASI	TRUE	403
Juan	0.316	456	ASI	TRUE	456
Pandey1	0.356	404	ASI	TRUE	404
Wang3	0.276	586	ASI	TRUE	586
Shen	0.1	1637	ASI	TRUE	1637
Karim	0.408	402	ASI	TRUE	402
Balay	0.637	281	ASI	TRUE	281
Gupta	0.492	368	ASI	TRUE	368
Zhu2	0.408	453	ASI	TRUE	453
Temsah	0.318	582	ASI	TRUE	582
Xing1	0.341	548	ASI	TRUE	548
Khanal	0.419	475	ASI	TRUE	475
ZHang5	0.393	524	ASI	TRUE	524
Alzaid	0.481	441	ASI	TRUE	441
Lu4	0.56	382	ASI	TRUE	382
Shen1	0.334	643	ASI	TRUE	643
Li4	0.243	908	ASI	TRUE	908
Margaretha	0.334	682	ASI	TRUE	682
Wilson	0.663	350	ASI	TRUE	350
Arafa	0.589	426	ASI	TRUE	426
Alan	0.618	416	ASI	TRUE	416
Gupta1	0.352	749	ASI	TRUE	749
Arshad1	0.615	431	ASI	TRUE	431
Khamis	0.674	402	ASI	TRUE	402
Zhang6	0.428	642	ASI	TRUE	642
Zhou2	0.454	606	ASI	TRUE	606
Li5	0.454	606	ASI	TRUE	606
Aksoy	0.363	758	ASI	TRUE	758
Hasan1	0.677	412	ASI	TRUE	412
Hassania	0.628	487	ASI	TRUE	487
Fauzi	0.297	1050	ASI	TRUE	1050
Cai	0.47	709	ASI	TRUE	709
Sujadi	0.667	501	ASI	TRUE	501
Wang4	0.234	1514	ASI	TRUE	1514
AlAmmari	0.496	720	ASI	TRUE	720
Liu3	0.183	2031	ASI	TRUE	2031
Jain	0.742	512	ASI	TRUE	512
Alshekaili	0.341	1139	ASI	TRUE	1139
Gu	0.757	522	ASI	TRUE	522
Labrague1	0.546	736	ASI	TRUE	736
Gupta2	0.372	1124	ASI	TRUE	1124
Nasrullah	0.657	644	ASI	TRUE	644
Chen4	0.47	902	ASI	TRUE	902
Wang5	0.476	1049	ASI	TRUE	1049
Xiao2	0.541	958	ASI	TRUE	958
Liang	0.614	899	ASI	TRUE	899
Sahin	0.602	939	ASI	TRUE	939
Zheng	0.181	3228	ASI	TRUE	3228
AbuSnieneh	0.497	1265	ASI	TRUE	1265
Karasu	0.992	710	ASI	TRUE	710
Bahadir	0.655	1457	ASI	TRUE	1457
Zhan	0.398	2667	ASI	TRUE	2667
Tan2	0.407	3075	ASI	TRUE	3075
Wang6	0.448	3460	ASI	TRUE	3460
Xiaming	0.207	8817	ASI	TRUE	8817
Alenazi	0.685	4920	ASI	TRUE	4920
Imran	0.406	10178	ASI	TRUE	10178
VermaS	0.28	354	ASI	TRUE	354
Pandey	0.096	83	ASI	TRUE	83
Suryakumari	0.417	307	ASI	TRUE	307
Aksoy1	0.363	758	ASI	TRUE	758
Alshekaili1	0.341	1139	ASI	TRUE	1139
Cai1	0.116	2346	ASI	TRUE	2346
Caliskan	0.355	290	ASI	TRUE	290
Chatterjee1	0.395	152	ASI	TRUE	152
Chen6	0.181	105	ASI	TRUE	105
Consolo	0.573	356	EUR	TRUE	356
Corbett	0.213	240	EUR	TRUE	240
DalBosco	0.489	88	AMR	TRUE	88
Guo	0.174	11118	ASI	TRUE	11118
Hu1	0.396	2101	ASI	TRUE	2101
Kaveh	0.999	1038	ASI	TRUE	1038
Koksal	0.575	702	ASI	TRUE	702
Rossi2	0.198	1379	EUR	TRUE	1379
Salman	0.214	398	ASI	TRUE	398
Shechter	0.327	657	AMR	TRUE	657
Stojanov	0.483	201	EUR	TRUE	201
Thapa	0.34	100	ASI	TRUE	100
Weilenmann	0.259	1410	EUR	TRUE	1410
Yang	0.323	65	ASI	TRUE	65
LiZ	0.36	773	ASI	TRUE	773
Nong	0.57	92	ASI	TRUE	92
ChenY	0.22	711	ASI	TRUE	711
GuX	0.3	564	ASI	TRUE	564
Xu	0.43	136	ASI	TRUE	136
ChenX	0.79	361	ASI	TRUE	361
SunZ	0.59	121	ASI	TRUE	121
LiZ	0.78	130	ASI	TRUE	130
LiuX4	0.09	221	ASI	TRUE	221
GuoZ	0.32	130	ASI	TRUE	130
XuX	0.21	8817	ASI	TRUE	8817
Yang	0.32	456	ASI	TRUE	456
CaiZ	0.39	621	ASI	TRUE	621
TianT	0.21	845	ASI	TRUE	845
Cai10	0.22	126	ASI	TRUE	126
Mazza	0.36	402	EUR	TRUE	402
Liu13	0.43	675	ASI	TRUE	675
Park	0	10	ASI	TRUE	10
Ismaili	0.22	895	AMR	TRUE	895
Poyraz	0.18	284	ASI	TRUE	284
Zhu3	0.29	432	ASI	TRUE	432
Chieffo	0.5	34	EUR	TRUE	34
Huang	0.23	1617	ASI	TRUE	1617
Janiri	0.07	381	EUR	TRUE	381
Benzakour	0.09	64	AMR	TRUE	64
Imran	0.09	85	ASI	TRUE	85
Rousseau	0.25	32	EUR	TRUE	32
Spencer	0.11	114	AMR	TRUE	114
Fernandez	0.16	1142	EUR	TRUE	1142
Daste	0.38	45	EUR	TRUE	45
Vincent	0.19	108	EUR	TRUE	108
Heightman	0.3	1325	EUR	TRUE	1325
Evans	0.24	767	EUR	TRUE	767

## Sheet: Sheet3
4
																									4
