# Supplementary material for: A meta-analysis of systematic reviews and meta-analyses to evaluate the psychological consequences of COVID-19
Source: BMC Psychol. 2023 Sep 18;11:279. doi: 10.1186/s40359-023-01313-0 (PMC10506209; doi:10.1186/s40359-023-01313-0)
Supplement: Supplementary file 1 — Additional file 1. [file 40359_2023_1313_MOESM1_ESM.zip › Depression.xls]

## Sheet: Sheet1
Study Names	Event Rate	Sample Size	SubGroup If necessary	Select	SampleSize
Cao2020	0.19	37	ASI	TRUE	37
Liu2020a	0.1	1097	ASI	TRUE	1097
Luo2020a	0.18	171	ASI	TRUE	171
Yin2020	0.1	1266	ASI	TRUE	1266
Zhang2020b	0.17	1563	ASI	TRUE	1563
Zhu2020b	0.135	5062	ASI	TRUE	5062
Wang2020	0.165	1738	ASI	TRUE	1738
Lei2020	0.146	1590	ASI	TRUE	1590
HuangY2020	0.201	7236	ASI	TRUE	7236
Zhang2020	0.347	205	ASI	TRUE	205
Mazza2020	0.33	2766	EUR	TRUE	2766
Ozdin2020	0.236	343	ASI	TRUE	343
Chung	0.35	69	ASI	TRUE	69
Lai	0.504	1257	ASI	TRUE	1257
Nguyen	0.07	3947	ASI	TRUE	3947
Tan	0.089	470	ASI	TRUE	470
WangY	0.17	600	ASI	TRUE	600
ZhangWR	0.106	2182	ASI	TRUE	2182
LiY	0.217	977	ASI	TRUE	977
WangC	0.165	1210	ASI	TRUE	1210
LiuX	0.271	608	ASI	TRUE	608
TianF	0.431	1060	ASI	TRUE	1060
GaoJ	0.483	4872	ASI	TRUE	4872
WangY1	0.483	4827	ASI	TRUE	4827
YangB	0.26	627	ASI	TRUE	627
CaiH	0.324	22302	ASI	TRUE	22302
YangL	0.092	521	ASI	TRUE	521
ZhuX	0.533	6385	ASI	TRUE	6385
ZhuJ	0.18	1376	ASI	TRUE	1376
LinL	0.49	3826	ASI	TRUE	3826
GuoL	0.134	8765	ASI	TRUE	8765
SongF	0.332	1078	ASI	TRUE	1078
WangM	0.493	1241	ASI	TRUE	1241
CaoH	0.309	1500	ASI	TRUE	1500
HuoM	0.265	930	ASI	TRUE	930
ZhangJ	0.55	300	ASI	TRUE	300
SunQ	0.124	2507	ASI	TRUE	2507
HuangJ	0.172	6261	ASI	TRUE	6261
YangT	0.574	333	ASI	TRUE	333
YangW	0.669	480	ASI	TRUE	480
RenZ	0.12	6130	ASI	TRUE	6130
LinL1	0.245	5641	ASI	TRUE	5641
DongP	0.365	945	ASI	TRUE	945
LiS	0.163	3001	ASI	TRUE	3001
GuoF	0.275	26717	ASI	TRUE	26717
YangY	0.068	3159	ASI	TRUE	3159
WangY2	0.509	1029	ASI	TRUE	1029
WuM	0.475	24789	ASI	TRUE	24789
LiuY	0.059	762	ASI	TRUE	762
FuW	0.293	1242	ASI	TRUE	1242
TanW	0.059	673	ASI	TRUE	673
JiangW	0.801	60199	ASI	TRUE	60199
GuoY	0.213	2331	ASI	TRUE	2331
RanL	0.471	1770	ASI	TRUE	1770
FengZ	0.975	53427	ASI	TRUE	53427
XiaoL	0.335	3075	ASI	TRUE	3075
ShiL	0.279	56679	ASI	TRUE	56679
RenY	0.188	1172	ASI	TRUE	1172
YangS	0.195	2435	ASI	TRUE	2435
LiuZ	0.37	727	ASI	TRUE	727
LuoF	0.263	483	ASI	TRUE	483
SongL	0.135	709	ASI	TRUE	709
Hosseinzadeh	0.23	200	ASI	TRUE	200
Giusti	0.27	235	EUR	TRUE	235
Guo	0.315	11118	ASI	TRUE	11118
Hu	0.418	2014	ASI	TRUE	2014
Liu	0.35	4679	ASI	TRUE	4679
Zhu	0.442	165	ASI	TRUE	165
An	0.436	1103	ASI	TRUE	1103
LiG	0.14	4369	ASI	TRUE	4369
Naser	0.78	1163	ASI	TRUE	1163
Pouralizadeh	0.71	441	ASI	TRUE	441
Rossi	0.247	1379	EUR	TRUE	1379
Wankowicz	0.71	441	EUR	TRUE	441
Xu	0.32	8219	ASI	TRUE	8219
Zhang1	0.507	1563	ASI	TRUE	1563
Zhao	0.32	972	ASI	TRUE	972
AlAteeq	0.55	502	ASI	TRUE	502
Civantos1	0.45	163	AMR	TRUE	163
Civantos2	0.11	349	AMR	TRUE	349
Xiong	0.26	231	ASI	TRUE	231
Wang	0.53	1045	ASI	TRUE	1045
Azoulay1	0.3	1058	EUR	TRUE	1058
Elhadi	0.56	745	AFR	TRUE	745
Xiao	0.58	705	ASI	TRUE	705
Azoulay2	0.3	1001	EUR	TRUE	1001
Wang12	0.14	1045	ASI	TRUE	1045
Huang2020b	0.198	2250	ASI	TRUE	2250
Song	0.25	14825	ASI	TRUE	14825
Lu	0.117	2299	ASI	TRUE	2299
Ni	0.192	214	ASI	TRUE	214
Zhang2	0.87	927	ASI	TRUE	927
Prasad	0.23	347	AMR	TRUE	347
Sandesh	0.902	112	ASI	TRUE	112
Si	0.136	863	ASI	TRUE	863
Ahmed	0.27	1074	ASI	TRUE	1074
Lee	0.36	1237	AMR	TRUE	1237
Li	0.31	3637	ASI	TRUE	3637
Ni2	0.19	1577	ASI	TRUE	1577
Ozamiz	0.09	976	EUR	TRUE	976
Rossi1	0.17	18147	EUR	TRUE	18147
Tang	0.09	2485	ASI	TRUE	2485
WangC2	0.16	1304	ASI	TRUE	1304
Xie	0.23	1784	ASI	TRUE	1784
ZhangS	0.12	521	ASI	TRUE	521
ZhangS1	0.37	139	ASI	TRUE	139
ZhangS2	0.11	655	ASI	TRUE	655
ZhangS3	0.1	474	ASI	TRUE	474
ZhangS4	0.08	182	ASI	TRUE	182
ZhangJ1	0.28	205	ASI	TRUE	205
Zhou	0.17	2065	ASI	TRUE	2065
ZhouS	0.17	8079	ASI	TRUE	8079
ZhuS	0.22	2279	ASI	TRUE	2279
Chen2	0.295	105	ASI	TRUE	105
Chew	0.106	906	ASI	TRUE	906
Du1	0.127	134	ASI	TRUE	134
HaoF	0.1	185	ASI	TRUE	185
Lu1	0.08	257	ASI	TRUE	257
Ni3	0.19	1791	ASI	TRUE	1791
WangS	0.25	123	ASI	TRUE	123
ZhangS5	0.207	304	ASI	TRUE	304
Du2	0.13	134	ASI	TRUE	134
Xu	0.4	60	ASI	TRUE	60
Lu2	0.11	2242	ASI	TRUE	2242
Zhang3	0.51	1563	ASI	TRUE	1563
Jo	0.012	253	ASI	TRUE	253
Chew1	0.045	1146	ASI	TRUE	1146
Sun	0.071	170	ASI	TRUE	170
Zhang10	0.087	450	ASI	TRUE	450
Arshad	0.101	276	ASI	TRUE	276
Khangar	0.109	110	ASI	TRUE	110
Mi	0.133	1029	ASI	TRUE	1029
Sui	0.142	339	ASI	TRUE	339
Liu2	0.148	2031	ASI	TRUE	2031
Xia	0.151	126	ASI	TRUE	126
Mathur	0.17	200	ASI	TRUE	200
Margaretha	0.172	682	ASI	TRUE	682
Park	0.174	115	ASI	TRUE	115
Patel	0.185	302	ASI	TRUE	302
Sun1	0.188	536	ASI	TRUE	536
Than	0.202	173	ASI	TRUE	173
Yidrm	0.204	245	ASI	TRUE	245
Guo2	0.207	280	ASI	TRUE	280
Woon	0.221	399	ASI	TRUE	399
Bahadir	0.232	1457	ASI	TRUE	1457
Nasrullah	0.234	644	ASI	TRUE	644
Ning	0.25	612	ASI	TRUE	612
Awano	0.279	848	ASI	TRUE	848
Gupta	0.28	749	ASI	TRUE	749
Pandey	0.29	404	ASI	TRUE	404
Juan	0.296	456	ASI	TRUE	456
Xing	0.297	548	ASI	TRUE	548
Xiaoming	0.302	8817	ASI	TRUE	8817
Fauzi	0.31	1050	ASI	TRUE	1050
Zhang11	0.313	524	ASI	TRUE	524
Gupta1	0.315	1124	ASI	TRUE	1124
Yoruk	0.318	377	ASI	TRUE	377
Tan1	0.318	3075	ASI	TRUE	3075
Kumar	0.321	224	ASI	TRUE	224
Alshekaili	0.323	1139	ASI	TRUE	1139
Khanna	0.325	2355	ASI	TRUE	2355
Wang12	0.328	586	ASI	TRUE	586
Li2	0.329	908	ASI	TRUE	908
Zheng	0.343	3228	ASI	TRUE	3228
Chatterjee	0.349	152	ASI	TRUE	152
Wang13	0.361	1514	ASI	TRUE	1514
Fang	0.364	511	ASI	TRUE	511
Khanal	0.375	475	ASI	TRUE	475
Pan	0.376	194	ASI	TRUE	194
Barua	0.384	370	ASI	TRUE	370
Wang14	0.393	1049	ASI	TRUE	1049
Cao	0.4	480	ASI	TRUE	480
Li3	0.416	197	ASI	TRUE	197
Suryavanshi	0.416	197	ASI	TRUE	197
Khoodoruth	0.425	127	ASI	TRUE	127
Khamis	0.453	402	ASI	TRUE	402
Imran	0.461	10178	ASI	TRUE	10178
Li4	0.467	225	ASI	TRUE	225
Hassannia	0.483	487	ASI	TRUE	487
Hasan	0.485	412	ASI	TRUE	412
He	0.486	403	ASI	TRUE	403
Chen1	0.487	902	ASI	TRUE	902
Teng	0.487	398	ASI	TRUE	398
Balay	0.488	281	ASI	TRUE	281
AlAmmari	0.492	720	ASI	TRUE	720
Wilson	0.494	350	ASI	TRUE	350
Wang15	0.5	3460	ASI	TRUE	3460
Almater	0.523	107	ASI	TRUE	107
Teo	0.525	122	ASI	TRUE	122
Cai	0.528	709	ASI	TRUE	709
Grover	0.528	144	ASI	TRUE	144
Zhan	0.547	2667	ASI	TRUE	2667
Xhing1	0.56	309	ASI	TRUE	309
Xiao1	0.573	958	ASI	TRUE	958
Zhou1	0.576	606	ASI	TRUE	606
Lu3	0.579	382	ASI	TRUE	382
Chen3	0.579	171	ASI	TRUE	171
Gu	0.58	522	ASI	TRUE	522
AbuSnieneh	0.596	1265	ASI	TRUE	1265
Calikan	0.621	290	ASI	TRUE	290
Alan	0.659	416	ASI	TRUE	416
Arafa	0.69	426	ASI	TRUE	426
Zhang13	0.735	642	ASI	TRUE	642
Sahin	0.776	939	ASI	TRUE	939
Liang	0.825	899	ASI	TRUE	899
Das	0.635	422	ASI	TRUE	422
VermaS	0.251	354	ASI	TRUE	354
Pandey	0.072	83	ASI	TRUE	83
Chakraborty	0.247	507	ASI	TRUE	507
Amerio	0.229	131	EUR	TRUE	131
Cai1	0.122	2346	ASI	TRUE	2346
Caliskan	0.621	290	ASI	TRUE	290
Corbett	0.204	240	EUR	TRUE	240
DalBosco	0.25	88	AMR	TRUE	88
Elbay	0.647	442	ASI	TRUE	442
Guiroy	0.998	204	AMR	TRUE	204
Kang	0.631	994	ASI	TRUE	994
Koksal	0.369	702	ASI	TRUE	702
Liu10	0.999	512	ASI	TRUE	512
Que	0.444	2285	ASI	TRUE	2285
Salman	0.219	398	ASI	TRUE	398
Shechter	0.476	657	AMR	TRUE	657
Stojanov	0.308	201	EUR	TRUE	201
Tu	0.46	100	ASI	TRUE	100
Weilenman	0.207	1410	ASI	TRUE	1410
Yang12	0.185	65	ASI	TRUE	65
Cai	0.38	126	ASI	TRUE	126
Mazza	0.1	402	EUR	TRUE	402
Liu11	0.66	675	ASI	TRUE	675
Park	0.1	10	ASI	TRUE	10
Ismail	0.26	895	AMR	TRUE	895
Poyraz	0.18	284	ASI	TRUE	284
XU	0.1	121	ASI	TRUE	121
Chieffo	0.47	34	EUR	TRUE	34
Huang	0.23	1617	ASI	TRUE	1617
Janiri	0.17	381	EUR	TRUE	381
Benzakour	0.09	64	AMR	TRUE	64
Imran	0.07	85	ASI	TRUE	85
Rousseau	0.13	32	EUR	TRUE	32
Spencer	0.08	114	AMR	TRUE	114
Fernandez	0.2	1142	EUR	TRUE	1142
Daste	0.33	45	EUR	TRUE	45
Vincent	0.09	108	EUR	TRUE	108
Heightman	0.24	1325	EUR	TRUE	1325
Todt	0.32	251	AMR	TRUE	251
Evans	0.26	767	EUR	TRUE	767
LiZf	0.06	773	ASI	TRUE	773
Chen5	0.26	711	ASI	TRUE	711
Gu1	0.37	564	ASI	TRUE	564
Xu	0.33	136	ASI	TRUE	136
Sun	0.43	121	ASI	TRUE	121
Li	0.26	130	ASI	TRUE	130
Liu12	0.16	221	ASI	TRUE	221
Guo	0.28	130	ASI	TRUE	130
XU	0.3	8817	ASI	TRUE	8817
Yang	0.3	456	ASI	TRUE	456
Cai	0.46	621	ASI	TRUE	621
TianT	0.46	845	ASI	TRUE	845
Li	0.14	4369	ASI	TRUE	4369

## Sheet: Sheet3
4
																									4
