# Supplementary material for: A meta-analysis of systematic reviews and meta-analyses to evaluate the psychological consequences of COVID-19
Source: BMC Psychol. 2023 Sep 18;11:279. doi: 10.1186/s40359-023-01313-0 (PMC10506209; doi:10.1186/s40359-023-01313-0)
Supplement: Supplementary file 1 — Additional file 1. [file 40359_2023_1313_MOESM1_ESM.zip › Distress.xls]

## Sheet: Sheet1
Study Names	Event Rate	Sample Size	SubGroup If necessary	Select	SampleSize
Qiu2020	0.35	52730	ASI	TRUE	52730
Wang2020	0.081	1738	ASI	TRUE	1738
Mazza2020	0.292	2766	EUR	TRUE	2766
Moccia2020	0.38	807	EUR	TRUE	807
Collie2020	0.769	551	ASI	TRUE	551
Chiax2020	0.3806	1771	EUR	TRUE	1771
Amin	0.724	250	ASI	TRUE	250
Civantos	0.602	349	AMR	TRUE	349
Dai	0.391	4357	ASI	TRUE	4357
Dong	0.242	4618	ASI	TRUE	4618
Guo	0.407	11118	ASI	TRUE	11118
Hawari	0.965	1006	ASI	TRUE	1006
Hu	0.397	2101	ASI	TRUE	2101
Lai	0.715	1257	ASI	TRUE	1257
Liu	0.159	4679	ASI	TRUE	4679
Nair	0.519	568	ASI	TRUE	568
Zhang	0.201	304	ASI	TRUE	304
Cai	0.55	126	ASI	TRUE	126
Mazza	0.55	402	EUR	TRUE	402
Poyraz	0.34	284	ASI	TRUE	284
Chieffo	0.15	34	EUR	TRUE	34
Vincent	0.21	108	EUR	TRUE	108

## Sheet: Sheet3
4
																									4
