# Supplementary material for: A meta-analysis of systematic reviews and meta-analyses to evaluate the psychological consequences of COVID-19
Source: BMC Psychol. 2023 Sep 18;11:279. doi: 10.1186/s40359-023-01313-0 (PMC10506209; doi:10.1186/s40359-023-01313-0)
Supplement: Supplementary file 1 — Additional file 1. [file 40359_2023_1313_MOESM1_ESM.zip › Insomnia.xls]

## Sheet: Sheet1
Study Names	Event Rate	Sample Size	SubGroup If necessary	Select	SampleSize
Wang1	0.5	1045	ASI	TRUE	1045
Lai	0.34	1257	ASI	TRUE	1257
Que	0.288	2285	ASI	TRUE	2285
Rossi	0.083	1379	EUR	TRUE	1379
Zhang1	0.36	1563	ASI	TRUE	1563
Zhang2	0.62	927	ASI	TRUE	927
Zhao	0.39	972	ASI	TRUE	972
Wang2	0.104	1045	ASI	TRUE	1045
Li3	0.33	4369	ASI	TRUE	4369
Casagrande	0.57	2291	EUR	TRUE	2291
HaoF	0.11	185	ASI	TRUE	185
Huang1	0.18	7236	ASI	TRUE	7236
Kokou	0.19	556	EUR	TRUE	556
Li	0.26	3637	ASI	TRUE	3637
Rossi1	0.07	18147	EUR	TRUE	18147
Tan	0.02	673	ASI	TRUE	673
Zhou	0.26	2065	ASI	TRUE	2065
LiX	0.33	948	ASI	TRUE	948
Qi	0.455	1306	ASI	TRUE	1306
WangS	0.38	123	ASI	TRUE	123
ZhangWR	0.339	2182	ASI	TRUE	2182
Alshekaili	0.185	1139	ASI	TRUE	1139
Cai	0.384	2346	ASI	TRUE	2346
Huang3	0.236	2250	ASI	TRUE	2250
Zhan	0.528	1794	ASI	TRUE	1794

## Sheet: Sheet3
4
																									4
