# Supplementary material for: A meta-analysis of systematic reviews and meta-analyses to evaluate the psychological consequences of COVID-19
Source: BMC Psychol. 2023 Sep 18;11:279. doi: 10.1186/s40359-023-01313-0 (PMC10506209; doi:10.1186/s40359-023-01313-0)
Supplement: Supplementary file 1 — Additional file 1. [file 40359_2023_1313_MOESM1_ESM.zip › Obses.xls]

## Sheet: Sheet1
Study Names	Event Rate	Sample Size	SubGroup If necessary	Select	SampleSize
TianF	0.596	1060		TRUE	1060
YangL	0.012	521		TRUE	521
SongF	0.177	1078		TRUE	1078
ZhangJ	0.51	300		TRUE	300
LiuY	0.699	762		TRUE	762

## Sheet: Sheet3
4
																									4
