# Supplementary material for: A meta-analysis of systematic reviews and meta-analyses to evaluate the psychological consequences of COVID-19
Source: BMC Psychol. 2023 Sep 18;11:279. doi: 10.1186/s40359-023-01313-0 (PMC10506209; doi:10.1186/s40359-023-01313-0)
Supplement: Supplementary file 1 — Additional file 1. [file 40359_2023_1313_MOESM1_ESM.zip › PTSD.xls]

## Sheet: Sheet1
Study Names	Event Rate	Sample Size	SubGroup If necessary	Select	SampleSize
Bo	0.94	730	ASI	TRUE	730
HuangJZ	0.27	230	ASI	TRUE	230
Liu	0.07	285	ASI	TRUE	285
Tan	0.08	470	ASI	TRUE	470
Bo1	0.96	714	ASI	TRUE	714
Casagrande	0.08	2291	EUR	TRUE	2291
Hao	0.21	185	ASI	TRUE	185
Rossi	0.36	18147	EUR	TRUE	18147
Tan1	0.19	673	ASI	TRUE	673
Tang	0.03	2485	ASI	TRUE	2485
WangC	0.54	1210	ASI	TRUE	1210
ZhangY	0.08	263	ASI	TRUE	263
Chew	0.04	906	ASI	TRUE	906
Lai	0.72	1257	ASI	TRUE	1257
ZhangC	0.37	1563	ASI	TRUE	1563
Cai	0.31	126	ASI	TRUE	126
Mazza	0.13	402	EUR	TRUE	402
Liu1	0.12	675	ASI	TRUE	675
Park	0.1	10	ASI	TRUE	10
Ismail	0.17	895	AMR	TRUE	895
Poyraz	0.44	284	ASI	TRUE	284
Bellan	0.17	238	EUR	TRUE	238
Tarsitani	0.1	115	EUR	TRUE	115
Halpin	0.31	100	EUR	TRUE	100
Janiri	0.3	381	EUR	TRUE	381
Martillo	0.19	44	AMR	TRUE	44
Benzakour	0.11	64	AMR	TRUE	64
Yuan	0.19	134	ASI	TRUE	134
Imran	0.05	85	ASI	TRUE	85
Rousseau	0.28	32	EUR	TRUE	32
Spencer	0.24	114	AMR	TRUE	114
Daste	0.42	45	EUR	TRUE	45
Vincent	0.07	108	EUR	TRUE	108
Heightman	0.24	1325	EUR	TRUE	1325
Evans	0.12	767	EUR	TRUE	767

## Sheet: Sheet3
4
																									4
