# Supplementary material for: A meta-analysis of systematic reviews and meta-analyses to evaluate the psychological consequences of COVID-19
Source: BMC Psychol. 2023 Sep 18;11:279. doi: 10.1186/s40359-023-01313-0 (PMC10506209; doi:10.1186/s40359-023-01313-0)
Supplement: Supplementary file 1 — Additional file 1. [file 40359_2023_1313_MOESM1_ESM.zip › PTSS.xls]

## Sheet: Sheet1
Study Names	Event Rate	Sample Size	SubGroup If necessary	Select	SampleSize
Lai2020	0.35	1257		TRUE	1257
Li2020a	0.51	205		TRUE	205
Li2020d	0.32	4369		TRUE	4369
Pu2020a	0.19	867		TRUE	867
Song2020	0.069	14825		TRUE	14825
Zhang2020b	0.17	1563		TRUE	1563
Zhu2020b	0.3	5062		TRUE	5062

## Sheet: Sheet3
4
																									4
