# Supplementary material for: A meta-analysis of systematic reviews and meta-analyses to evaluate the psychological consequences of COVID-19
Source: BMC Psychol. 2023 Sep 18;11:279. doi: 10.1186/s40359-023-01313-0 (PMC10506209; doi:10.1186/s40359-023-01313-0)
Supplement: Supplementary file 1 — Additional file 1. [file 40359_2023_1313_MOESM1_ESM.zip › Sleep.xls]

## Sheet: Sheet1
Study Names	Event Rate	Sample Size	SubGroup If necessary	Select	SampleSize
Huang 2020b	0.24	2250	ASI	TRUE	2250
Lai2020	0.08	1257	ASI	TRUE	1257
Liu2020a	0.03	1097	ASI	TRUE	1097
Xiao2020a	0.32	180	ASI	TRUE	180
Zhang2020a	0.11	927	ASI	TRUE	927
ZhangL	0.246	1178	ASI	TRUE	1178
GuoL	0.079	8765	ASI	TRUE	8765
WangM	0.357	1209	ASI	TRUE	1209
HuangY	0.182	7236	ASI	TRUE	7236
WangJ	0.176	6437	ASI	TRUE	6437
SunQ	0.126	2386	ASI	TRUE	2386
LinL	0.158	5641	ASI	TRUE	5641
ZhaoX	0.344	1722	ASI	TRUE	1722
HeL	0.56	1066	ASI	TRUE	1066
FuW	0.3	1242	ASI	TRUE	1242
TanW	0.153	673	ASI	TRUE	673
FengZ	0.692	53427	ASI	TRUE	53427
ShiL	0.292	56679	ASI	TRUE	56679
RenY	0.072	1172	ASI	TRUE	1172
SongL	0.207	709	ASI	TRUE	709
Muruganandam	0.379	132	ASI	TRUE	132
Chakraborty	0.331	507	ASI	TRUE	507
Roy	0.119	662	ASI	TRUE	662
Ghosh	0.273	150	ASI	TRUE	150
Sanudo1	0.45	22	EUR	TRUE	22
Sanudo2	0.6	22	EUR	TRUE	22
Massicotte	0.42	35	AMR	TRUE	35
Lai	0.18	115	ASI	TRUE	115
Zhang	0.42	69	ASI	TRUE	69
Zhou	0.04	1126	ASI	TRUE	1126
Parlapani	0.38	99	EUR	TRUE	99
Liu	0.07	461	AMR	TRUE	461
Khaled	0.06	374	ASI	TRUE	374
Huang	0.11	790	ASI	TRUE	790
Bigalke	0.66	96	AMR	TRUE	96
Gupta	0.07	2172	ASI	TRUE	2172
Hao	0.37	230	ASI	TRUE	230
Huang1	0.2	325	ASI	TRUE	325
Bajaj	0.19	308	ASI	TRUE	308
Xia	0.44	184	ASI	TRUE	184
Agberotimi	0.09	629	AFR	TRUE	629
Xia	0.69	115	ASI	TRUE	115
Ren	0.07	2172	ASI	TRUE	2172
Wang	0.04	1126	ASI	TRUE	1126
ChouChou	0.22	659	EUR	TRUE	659
Alessi	0.77	130	AMR	TRUE	130
Wanqiu	0.15	453	ASI	TRUE	453
Barrea	0.81	120	EUR	TRUE	120
Martinez	0.63	195	EUR	TRUE	195
Yu	0.09	118	ASI	TRUE	118
Cui	0.12	867	ASI	TRUE	867
Martinez	0.75	172	EUR	TRUE	172
Chen	0.15	1089	ASI	TRUE	1089
Yitayih	0.51	194	AFR	TRUE	194
Alomayri	0.32	304	ASI	TRUE	304
Zanghi	0.3	463	EUR	TRUE	463
Li	0.31	475	ASI	TRUE	475
Romero	0.67	190	EUR	TRUE	190
Bhat	0.53	267	ASI	TRUE	267
Song	0.21	632	ASI	TRUE	632
Pieh	0.22	659	EUR	TRUE	659
Pieh1	0.16	1159	EUR	TRUE	1159
Dematini	0.37	532	EUR	TRUE	532
Marroquin	0.39	346	AMR	TRUE	346
Pedrozo	0.74	234	AMR	TRUE	234
Zhang1	0.38	540	ASI	TRUE	540
Khoury	0.61	265	AMR	TRUE	265
Cheng	0.45	582	ASI	TRUE	582
Bacaro	0.1	3150	EUR	TRUE	3150
Fu	0.17	1227	ASI	TRUE	1227
Ahorsu	0.52	384	ASI	TRUE	384
ChouChou	0.55	385	EUR	TRUE	385
Duran	0.55	385	ASI	TRUE	385
Cheng1	0.41	561	EUR	TRUE	561
Zhou2	0.16	4900	ASI	TRUE	4900
Necho	0.66	567	AFR	TRUE	567
Huang3	0.25	734	ASI	TRUE	734
Caballero	0.42	567	AMR	TRUE	567
Marelli	0.74	330	EUR	TRUE	330
Cheng2	0.45	1041	AMR	TRUE	1041
Cellini	0.49	596	EUR	TRUE	596
Alamrawy	0.74	506	AFR	TRUE	506
Lu	0.35	930	ASI	TRUE	930
Liang	0.17	1227	ASI	TRUE	1227
Ge	0.17	1227	ASI	TRUE	1227
Cellini1	0.54	602	EUR	TRUE	602
Juanjuan	0.53	601	ASI	TRUE	601
Yang	0.15	4628	ASI	TRUE	4628
Wankowicz	0.65	573	EUR	TRUE	573
Zhang2	0.18	1293	ASI	TRUE	1293
Assenza	0.45	582	EUR	TRUE	582
Wang1	0.13	4060	ASI	TRUE	4060
He	0.16	1159	ASI	TRUE	1159
Scotta	0.74	506	AMR	TRUE	506
Lahiri	0.41	1007	ASI	TRUE	1007
Kocevska	0.67	561	EUR	TRUE	561
Badellino	0.23	1595	AMR	TRUE	1595
Liu1	0.16	4900	ASI	TRUE	4900
Idrissi	0.56	1065	AFR	TRUE	1065
Fazeli	0.32	2018	ASI	TRUE	2018
Gualano	0.33	898	EUR	TRUE	898
Guo	0.21	1480	ASI	TRUE	1480
Lin	0.47	1053	ASI	TRUE	1053
Lin1	0.3	1938	ASI	TRUE	1938
Xie	0.74	881	ASI	TRUE	881
Ammar	0.52	1068	ASI	TRUE	1068
McCracken	0.49	1062	EUR	TRUE	1062
Zhao	0.36	2157	ASI	TRUE	2157
Li	0.57	1062	ASI	TRUE	1062
Cellini2	0.38	972	EUR	TRUE	972
Ammar1	0.64	2264	ASI	TRUE	2264
Chi	0.38	2214	ASI	TRUE	2214
Zhang3	0.22	1539	ASI	TRUE	1539
Kilani	0.43	1026	ASI	TRUE	1026
Huang4	0.11	3461	ASI	TRUE	3461
Wang2	0.14	4348	ASI	TRUE	4348
Wang3	0.18	5423	ASI	TRUE	5423
Varma	0.73	1979	ASI	TRUE	1979
Rossi	0.069	250093	EUR	TRUE	250093
Rossi1	0.079	282746	EUR	TRUE	282746
Casagrande	0.57	2378	EUR	TRUE	2378
Wang4	0.31	8069	ASI	TRUE	8069
Lin2	0.31	1979	ASI	TRUE	1979
Trabelsi	0.39	985	EUR	TRUE	985
Trabelsi1	0.52	9601	EUR	TRUE	9601
Haravuori	0.45	2355	EUR	TRUE	2355
Wang5	0.129	434488	ASI	TRUE	434488
Zhou3	0.23	6594	ASI	TRUE	6594
Franceschini	0.52	9601	EUR	TRUE	9601
Mamun	0.46	9509	ASI	TRUE	9509
Shi	0.229	680349	ASI	TRUE	680349
Zhang4	0.36	2157	ASI	TRUE	2157
Huang5	0.24	159	ASI	TRUE	159
Zhang5	0.38	972	ASI	TRUE	972
Qi	0.717	1312	ASI	TRUE	1312
Tu	0.6	97	ASI	TRUE	97
Jahrami	0.74	330	ASI	TRUE	330
Fu1	0.37	336	ASI	TRUE	336
Wang6	0.38	127	ASI	TRUE	127
Wang7	0.2	198	ASI	TRUE	198
Wu	0.85	137	ASI	TRUE	137
Huang6	0.24	1650	ASI	TRUE	1650
Que	0.29	1895	ASI	TRUE	1895
Zhuo	0.62	27	ASI	TRUE	27
Wang8	0.1	3150	ASI	TRUE	3150
Shi2	0.34	8495	ASI	TRUE	8495
Cai	0.38	8956	ASI	TRUE	8956
Wang9	0.66	2214	ASI	TRUE	2214
Lai1	0.34	914	EUR	TRUE	914
Zhan	0.53	2401	ASI	TRUE	2401
Zhou4	0.18	5423	ASI	TRUE	5423
Wasim	0.53	385	ASI	TRUE	385
Sharma	0.32	148	ASI	TRUE	148
Tiete	0.69	548	EUR	TRUE	548
Franceschini	0.6	382	EUR	TRUE	382
Huang	0.59	1053	ASI	TRUE	1053
Elkholy	0.64	373	AFR	TRUE	373
Yang	0.31	8069	ASI	TRUE	8069
Khamis	0.39	548	ASI	TRUE	548
Jain	0.61	380	ASI	TRUE	380
Agberotimi1	0.33	496	AFR	TRUE	496
Liu2	0.24	386	ASI	TRUE	386
Barua	0.19	308	ASI	TRUE	308
Fidanci	0.76	169	ASI	TRUE	169
Than	0.2	198	ASI	TRUE	198
Youssef	0.52	601	AFR	TRUE	601
Almater	0.15	90	ASI	TRUE	90
Gupta1	0.05	286	ASI	TRUE	286
Wang10	0.27	1802	ASI	TRUE	1802
Zhang	0.39	346	ASI	TRUE	346
AlAmmari	0.43	573	ASI	TRUE	573
Sunil	0.32	304	ASI	TRUE	304
He	0.3	463	ASI	TRUE	463
Zhang	0.39	548	ASI	TRUE	548
Demartini	0.72	112	EUR	TRUE	112
Gu	0.15	453	ASI	TRUE	453
Liu3	0.32	486	ASI	TRUE	486
Abdullah	0.68	253	ASI	TRUE	253
Zhou5	0.32	486	ASI	TRUE	486
Cai	0.39	2240	ASI	TRUE	2240
Giardino	0.74	881	AMR	TRUE	881
Sahin	0.5	1065	ASI	TRUE	1065
McCall	0.64	578	AMR	TRUE	578
Sagherian	0.87	577	AMR	TRUE	577
Magnavita	0.37	77	EUR	TRUE	77
Herrero	0.56	151	EUR	TRUE	151
Florin	0.41	1007	EUR	TRUE	1007
Alnofaiey	0.6	266	ASI	TRUE	266
Alshekaili	0.19	576	ASI	TRUE	576
Blekas	0.36	225	EUR	TRUE	225
Liang	0.43	1026	ASI	TRUE	1026
Wankowicz	0.58	384	EUR	TRUE	384
Shechter	0.709	654	AMR	TRUE	654
Chieffo	0.5	34	EUR	TRUE	34
Huang	0.27	1617	ASI	TRUE	1617
Poyraz	0.36	284	ASI	TRUE	284
Xu	0.26	121	ASI	TRUE	121
Mazza	0.37	402	EUR	TRUE	402
Martillo	0.14	44	AMR	TRUE	44
Rousseau	0.75	32	EUR	TRUE	32
Fernandez	0.35	1142	EUR	TRUE	1142

## Sheet: Sheet3
4
																									4
