# Supplementary material for: A meta-analysis of systematic reviews and meta-analyses to evaluate the psychological consequences of COVID-19
Source: BMC Psychol. 2023 Sep 18;11:279. doi: 10.1186/s40359-023-01313-0 (PMC10506209; doi:10.1186/s40359-023-01313-0)
Supplement: Supplementary file 1 — Additional file 1. [file 40359_2023_1313_MOESM1_ESM.zip › Somatic.xls]

## Sheet: Sheet1
Study Names	Event Rate	Sample Size	SubGroup If necessary	Select	SampleSize
TianF	0.336	1060		TRUE	1060
YangL	0.019	521		TRUE	521
GuoL	0.073	8765		TRUE	8765
SongF	0.163	1078		TRUE	1078
ZhangJ	0.66	300		TRUE	300
LiuY	0.068	762		TRUE	762
RanL	0.459	1770		TRUE	1770
ZhouY	0.166	211		TRUE	211
RenY	0.076	1172		TRUE	1172

## Sheet: Sheet3
4
																									4
